# Supplementary material for: Sergey gen. n., a new doryctine genus from temperate forests of Mexico and Cuba (Hymenoptera, Braconidae)
Source: Zookeys. 2016 May 16;(589):143–64. doi: 10.3897/zookeys.589.8291 (PMC4926667; doi:10.3897/zookeys.589.8291)
Supplement: XML Treatment for Sergey [file zookeys.589.8291-treatment1.xml]

<!DOCTYPE tp:taxon-treatment
  PUBLIC "-//TaxonX//DTD Taxonomic Treatment Publishing DTD v0 20100105//EN" "tax-treatment-NSO.dtd">
<tp:taxon-treatment xmlns:tp="http://www.plazi.org/taxpub"><tp:treatment-meta><kwd-group><label>Taxon classification</label><kwd><named-content content-type="kingdom">Animalia</named-content></kwd><kwd><named-content content-type="order">Hymenoptera</named-content></kwd><kwd><named-content content-type="family">Braconidae</named-content></kwd></kwd-group><mixed-citation publication-type="journal"><person-group><name><surname>Martínez</surname><given-names>Juan José</given-names></name><name><surname>Lázaro</surname><given-names>Rubi Nelsi Meza</given-names></name><name><surname>Pedraza-Lara</surname><given-names>Carlos</given-names></name><name><surname>Zaldívar-Riverón</surname><given-names>Alejandro</given-names></name></person-group><article-title><italic><tp:taxon-name><tp:taxon-name-part taxon-name-part-type="genus">Sergey</tp:taxon-name-part></tp:taxon-name></italic> gen. n., a new doryctine genus from temperate forests of Mexico and Cuba (<tp:taxon-name><tp:taxon-name-part taxon-name-part-type="order">Hymenoptera</tp:taxon-name-part></tp:taxon-name>, <tp:taxon-name><tp:taxon-name-part taxon-name-part-type="family">Braconidae</tp:taxon-name-part></tp:taxon-name>)</article-title><source>Zookeys</source><day>16</day><month>5</month><year>2016</year><volume>2016</volume><issue>589</issue><fpage>143</fpage><lpage>164</lpage><pub-id pub-id-type="doi">10.3897/zookeys.589.8291</pub-id></mixed-citation></tp:treatment-meta><tp:nomenclature><tp:taxon-name>
            <tp:taxon-name-part taxon-name-part-type="genus">Sergey</tp:taxon-name-part>
            <object-id xmlns:xlink="http://www.w3.org/1999/xlink" content-type="zoobank" xlink:type="simple">http://zoobank.org/0C1D768E-779F-42A9-BC6A-520BA2447E06</object-id>
          </tp:taxon-name><tp:taxon-status xmlns:xlink="http://www.w3.org/1999/xlink" xlink:type="simple">gen. n.</tp:taxon-status><xref ref-type="fig" rid="F1">Figs 1–2</xref></tp:nomenclature><tp:treatment-sec sec-type="diagnosis"><title>Diagnosis.</title><p>Species of this new genus can be distinguished from members of the remaining doryctine genera with long, petiolate first metasomal tergite (<italic>e.g. Bolivar</italic>, <italic><tp:taxon-name><tp:taxon-name-part taxon-name-part-type="genus">Notiospathius</tp:taxon-name-part></tp:taxon-name></italic>, <italic><tp:taxon-name><tp:taxon-name-part taxon-name-part-type="genus">Pecnobracon</tp:taxon-name-part></tp:taxon-name></italic> Kieffer et Jöergensen, <italic><tp:taxon-name><tp:taxon-name-part taxon-name-part-type="genus">Spathius</tp:taxon-name-part></tp:taxon-name></italic>, <italic><tp:taxon-name><tp:taxon-name-part taxon-name-part-type="genus">Trigonophasmus</tp:taxon-name-part></tp:taxon-name></italic> Enderlein) by having the mesoscutum sharply declivous anteriorly with sharp anterolateral corners. <italic><tp:taxon-name><tp:taxon-name-part taxon-name-part-type="genus">Sergey</tp:taxon-name-part></tp:taxon-name></italic> could be included in the key to dorcytine genera of the New World (<xref ref-type="bibr" rid="B12">Marsh 1997</xref>) as follows:</p><table-wrap content-type="key" position="anchor" orientation="portrait"><table id="TID0EWHAC" rules="all"><tbody><tr><td rowspan="1" colspan="1">69 (65)</td><td rowspan="1" colspan="1">First subdiscal cell of fore wing open at apex, 2cu-a absent, occasionally an infuscate spot or short line present between 2–1A and 2CUa but no distinct vein present (Fig. <xref ref-type="fig" rid="F7">28</xref>)</td><td rowspan="1" colspan="1">
                    <bold>70</bold>
                  </td></tr><tr><td rowspan="1" colspan="1">-</td><td rowspan="1" colspan="1">First subdiscal cell closed at apex, 2cu-a present and distinctly meeting 2–1A (Fig. <xref ref-type="fig" rid="F8">30</xref>)</td><td rowspan="1" colspan="1">
                    <bold>75</bold>
                  </td></tr><tr><td rowspan="1" colspan="1">70 (69)</td><td rowspan="1" colspan="1">Anterolateral corners of mesoscutum sharply pointed into two flanges, metasoma petiolated</td><td rowspan="1" colspan="1">
                    <bold><italic><tp:taxon-name><tp:taxon-name-part taxon-name-part-type="genus">Sergey</tp:taxon-name-part></tp:taxon-name></italic> gen. n.</bold>
                  </td></tr><tr><td rowspan="1" colspan="1">-</td><td rowspan="1" colspan="1">Anterolateral corners of mesoscutum not sharply pointed anteriorly, the mesoscutum may be sharply raised anteriorly with respect to the pronotum, but flanges are not present, metasoma variable</td><td rowspan="1" colspan="1">
                    <bold>70</bold>’</td></tr><tr><td rowspan="1" colspan="1">70’(70)</td><td rowspan="1" colspan="1">Most of mesosoma smooth and shining, mesonotum occasionally coriaceous, propodeum occasionally rugose</td><td rowspan="1" colspan="1">
                    <bold>71</bold>
                  </td></tr><tr><td rowspan="1" colspan="1">-</td><td rowspan="1" colspan="1">Most of mesosoma sculptured, rugose or coriaceous, at most mesopleuron smooth below sternaulus (precoxal sulcus)</td><td rowspan="1" colspan="1">
                    <bold>73</bold>
                  </td></tr></tbody></table></table-wrap></tp:treatment-sec><tp:treatment-sec sec-type="description"><title>Description.</title><p>
            <italic>Head</italic>: not depressed. Ocelli arranged in almost equilateral triangle. Frons not distinctly excavated, without a median keel between antennal sockets. Occipital carina complete, fused with hypostomal carina before mandible. Malar suture absent. Clypeus not high, delineated from face by distinct furrow, with fine lower flange. Hypoclypeal depression wide, round. Postgenal bridge narrow. Maxillary palpi 5-segmented, apical segment longer than fourth segment; labial palpi short, 4-segmented, third segment not shortened. Scape of antenna wide and rather short, without flange apically and ventroapical lobe, without basal constriction; ventral margin of scape shorter than dorsal margin in lateral view. First flagellar segment about the same length as second segment, usually several apical or subapical segments whithish. Apical segment more or less pointed apically, without “spine”.</p><p>
            <italic>Mesosoma</italic>: not depressed. Neck of prothorax short but visible in dorsal view. Pronotum dorsally weakly convex (lateral view), with a transverse carina and a scrobiculate pronotal sulcus. Pronope absent. Propleural dorsoposterior flange rather short. Mesonotum distinctly elevated above pronotum. Anterolateral corners of mesoscutum projected in two flanges (Figs <xref ref-type="fig" rid="F1">1–2</xref>). Notauli present and complete, scrobiculate, obscured in rugose median area of mesoscutum. Scuto-scutellar (transscutal) suture distinct and complete. Prescutellar depression, with 3–5 high carinae. Scutellum slightly convex, subtriangular in dorsal view, about as long as wide, without lateral carinae. Subalar depression distinct. Mesopleuron with subalar sulcus, sternaulus and posterior mesopleural sulcus coarsely sculptured, otherwise smooth and polished. Mesopleural pit distinct. Precoxal sulcus (sternaulus) rather deep, wide, and scrobiculate, extended at least two thirds length of mesopleuron. Prepectal carina distinct and complete, laterally reaching anterior margin of subalar depression. Propodeum with two dorsolateral areas delimited by distinct carinae; sometimes these divergent carinae suggest an areola enclosing a rugose area (Fig. <xref ref-type="fig" rid="F1">1</xref>), in other cases the propodeum is uniformly rugose-areolate beyond the dorsolateral areas. Propodeal bridge absent. Propodeal spiracles small and round. Metapleuron slightly convex, entirely sculptured, rugose-areolate.</p><fig id="F1" position="float" orientation="portrait"><label>Figures 1–2.</label><caption><p>SEM images of <italic><tp:taxon-name><tp:taxon-name-part taxon-name-part-type="genus">Sergey</tp:taxon-name-part> <tp:taxon-name-part taxon-name-part-type="species">tzeltal</tp:taxon-name-part></tp:taxon-name></italic> sp. n.; <bold>1</bold> head and mesosoma in dorsal view <bold>2</bold> head and mesosoma in lateral view. Arrows indicate anterolateral sharp edges/flanges on mesoscutum and divergent carinae on propodeum.</p></caption><graphic xmlns:xlink="http://www.w3.org/1999/xlink" xlink:href="zookeys-589-143-g001.jpg" position="float" orientation="portrait" xlink:type="simple" id="oo_88884.jpg"/></fig><p>
            <italic>Wings</italic>: veins RS and <abbrev xmlns:xlink="http://www.w3.org/1999/xlink" xlink:title="ribosomal" xlink:type="simple">r</abbrev>-m present, thus first and second submarginal cells entirely closed. Second submarginal cell rather long and narrow. First subdiscal cell open postero-apically, vein 2cu-a absent. Veins 1a and 2a absent. Hind wing with vein C+Sc+R <!--PageBreak-->longer than vein SC+R. Vein RS arising from vein R far from vein <abbrev xmlns:xlink="http://www.w3.org/1999/xlink" xlink:title="ribosomal" xlink:type="simple">r</abbrev>-m. Marginal cell more or less distinctly narrowed towards apex, without vein <abbrev xmlns:xlink="http://www.w3.org/1999/xlink" xlink:title="ribosomal" xlink:type="simple">r</abbrev>. Vein cu-a present. Vein M+CU about 0.6-0.7 times as long as 1M; vein m-cu straight. Male hind wing without stigma-like swelling of basal veins.</p><p>
            <italic>Legs</italic>: Fore tibia on inner surface with several long and slender spines arranged along its anterior margin in almost single vertical line. Hind coxa long and narrow, with basoventral tubercle. Claws simple.</p><p>
            <italic>Metasoma</italic>: first tergite petiolate, long and narrow, usually striate-coriaceous, with some transverse carinae basally, these carinae sometimes reduced. Basal sternal plate (acrosternite) of first tergite long, 0.6–0.7 times as long as first tergite, extended distinctly beyond level of spiracles. Dorsope of first tergite small and shallow; spiracular tubercles indistinct, situated in basal 0.3 of tergite. Second tergite without distinct furrows and areas. Second suture considerably shallow, complete, almost straight in females and distinctly curved in males. Third tergite without transverse furrow and basal area. Tergites behind second with a single transverse line of sparse long erect setae. Ovipositor distinctly darkened apically, with two distinct subapical nodes. Ovipositor sheaths long, about as long as metasoma or slightly longer.</p></tp:treatment-sec><tp:treatment-sec sec-type="etymology"><title>Etymology.</title><p>We are very pleased to name this genus after our dear friend and colleague Dr. Sergey A. Belokobylskij, for his great contribution to the taxonomic knowledge of the braconid subfamily <tp:taxon-name><tp:taxon-name-part taxon-name-part-type="subfamily">Doryctinae</tp:taxon-name-part></tp:taxon-name>. Gender is to be considered masculine.</p></tp:treatment-sec><tp:treatment-sec sec-type="type species"><title>Type species.</title><p>
            <italic><tp:taxon-name><tp:taxon-name-part taxon-name-part-type="genus">Sergey</tp:taxon-name-part> <tp:taxon-name-part taxon-name-part-type="species">tzeltal</tp:taxon-name-part></tp:taxon-name></italic> sp. n.</p></tp:treatment-sec><tp:treatment-sec sec-type="key"><title>Key to species of <italic><tp:taxon-name><tp:taxon-name-part taxon-name-part-type="genus">Sergey</tp:taxon-name-part></tp:taxon-name></italic></title><table-wrap content-type="key" position="anchor" orientation="portrait"><table id="TID0EONAC" rules="all"><tbody><tr><td rowspan="1" colspan="1">1</td><td rowspan="1" colspan="1">Eyes small, their height about as long as malar space (Fig. <xref ref-type="fig" rid="F2">4</xref>); first metasomal tergite 1.5 times longer than its apical width (Fig. <xref ref-type="fig" rid="F2">8</xref>) (state of Coahuila, Mexico)</td><td rowspan="1" colspan="1">
                    <bold><italic><tp:taxon-name><tp:taxon-name-part taxon-name-part-type="genus">Sergey</tp:taxon-name-part> <tp:taxon-name-part taxon-name-part-type="species">coahuilensis</tp:taxon-name-part></tp:taxon-name></italic> sp. n.</bold>
                  </td></tr><tr><td rowspan="1" colspan="1">–</td><td rowspan="1" colspan="1">Eyes big, their height distinctly longer than malar space (Figs <xref ref-type="fig" rid="F6">21</xref>, <xref ref-type="fig" rid="F8">31</xref>); first metasomal tergite slender, at least two times longer than its apical width</td><td rowspan="1" colspan="1">2</td></tr><tr><td rowspan="1" colspan="1">2</td><td rowspan="1" colspan="1">Head and mesoscutum distinctly sculptured, transversally striate (Figs <xref ref-type="fig" rid="F4">13</xref>, <xref ref-type="fig" rid="F4">17</xref>; fore wing with vein m-cu reaching vein RS+M basally to 2RS, thus vein (RS+M)b present and distinct (Fig. <xref ref-type="fig" rid="F5">18</xref>) (Cuba)</td><td rowspan="1" colspan="1">
                    <bold><italic><tp:taxon-name><tp:taxon-name-part taxon-name-part-type="genus">Sergey</tp:taxon-name-part> <tp:taxon-name-part taxon-name-part-type="species">cubaensis</tp:taxon-name-part></tp:taxon-name></italic> sp. n.</bold>
                  </td></tr><tr><td rowspan="1" colspan="1">–</td><td rowspan="1" colspan="1">Head and mesoscutum mostly smooth and polished (Figs <xref ref-type="fig" rid="F3">9</xref>, <xref ref-type="fig" rid="F6">22</xref>, <xref ref-type="fig" rid="F8">32</xref>, <xref ref-type="fig" rid="F8">33</xref>); fore wing with vein m-cu reaching vein RS+M, interstitial with respect to vein 2RS, thus vein (RS+M)b absent (Figs <xref ref-type="fig" rid="F2">7</xref>, <xref ref-type="fig" rid="F7">28</xref>) (Mexico)</td><td rowspan="1" colspan="1">
                    <bold>3</bold>
                  </td></tr><tr><td rowspan="1" colspan="1">3</td><td rowspan="1" colspan="1">Antenna with a white apical or subapical band composed of 3-7 (rarely two) flagellomeres in females (Figs <xref ref-type="fig" rid="F7">24</xref>, <xref ref-type="fig" rid="F7">26</xref>); males either with two apical flagellomeres whithish (Fig. <xref ref-type="fig" rid="F7">25</xref>), or with antenna entirely brown (Fig. <xref ref-type="fig" rid="F7">27</xref>) (states of Oaxaca and Chiapas)</td><td rowspan="1" colspan="1">
                    <bold><italic><tp:taxon-name><tp:taxon-name-part taxon-name-part-type="genus">Sergey</tp:taxon-name-part> <tp:taxon-name-part taxon-name-part-type="species">tzeltal</tp:taxon-name-part></tp:taxon-name></italic> sp. n.</bold>
                  </td></tr><tr><td rowspan="1" colspan="1">–</td><td rowspan="1" colspan="1">Antenna of females with a subapical band only composed of the articulation between the 19<sup>th</sup> and 20<sup>th</sup> flagellomeres, five apical flagellomeres brown (Fig. <xref ref-type="fig" rid="F8">34</xref>), males with antenna entirely brown (state of Chiapas)</td><td rowspan="1" colspan="1">
                    <bold><italic><tp:taxon-name><tp:taxon-name-part taxon-name-part-type="genus">Sergey</tp:taxon-name-part> <tp:taxon-name-part taxon-name-part-type="species">tzotzil</tp:taxon-name-part></tp:taxon-name></italic> sp. n.</bold>
                  </td></tr><!--PageBreak--></tbody></table></table-wrap><fig id="F2" position="float" orientation="portrait"><label>Figures 3–8.</label><caption><p>
          <italic><tp:taxon-name><tp:taxon-name-part taxon-name-part-type="genus">Sergey</tp:taxon-name-part> <tp:taxon-name-part taxon-name-part-type="species">coahuilensis</tp:taxon-name-part></tp:taxon-name></italic> sp. n.; <bold>3</bold> habitus of female in lateral view <bold>4</bold> head in anterior view <bold>5</bold> head in lateral view <bold>6</bold> head and mesosoma in lateral view <bold>7</bold> forewing <bold>8</bold> metasoma in dorsal view.</p></caption><graphic xmlns:xlink="http://www.w3.org/1999/xlink" xlink:href="zookeys-589-143-g002.jpg" position="float" orientation="portrait" xlink:type="simple" id="oo_88885.jpg"/></fig><fig id="F3" position="float" orientation="portrait"><label>Figures 9–10.</label><caption><p>SEM images of <italic><tp:taxon-name><tp:taxon-name-part taxon-name-part-type="genus">Sergey</tp:taxon-name-part> <tp:taxon-name-part taxon-name-part-type="species">coahuilensis</tp:taxon-name-part></tp:taxon-name></italic> sp. n.; <bold>9</bold> head and mesosoma in dorsal view <bold>10</bold> metasoma in dosolateral view.</p></caption><graphic xmlns:xlink="http://www.w3.org/1999/xlink" xlink:href="zookeys-589-143-g003.jpg" position="float" orientation="portrait" xlink:type="simple" id="oo_88886.jpg"/></fig><fig id="F4" position="float" orientation="portrait"><label>Figures 11–17.</label><caption><p>
          <italic><tp:taxon-name><tp:taxon-name-part taxon-name-part-type="genus">Sergey</tp:taxon-name-part> <tp:taxon-name-part taxon-name-part-type="species">cubaensis</tp:taxon-name-part></tp:taxon-name></italic> sp. n.; <bold>11</bold> habitus of female in lateral view <bold>12</bold> head in anterior view <bold>13</bold> head in dorsal view <bold>14</bold> head in lateral view <bold>15</bold> female apical flagellomeres <bold>16</bold> mesosma in lateral view <bold>17</bold> mesosoma in dorsal view.</p></caption><graphic xmlns:xlink="http://www.w3.org/1999/xlink" xlink:href="zookeys-589-143-g004.jpg" position="float" orientation="portrait" xlink:type="simple" id="oo_88887.jpg"/></fig><fig id="F5" position="float" orientation="portrait"><label>Figures 18–19.</label><caption><p>
          <italic><tp:taxon-name><tp:taxon-name-part taxon-name-part-type="genus">Sergey</tp:taxon-name-part> <tp:taxon-name-part taxon-name-part-type="species">cubaensis</tp:taxon-name-part></tp:taxon-name></italic> sp. n.; <bold>18</bold> fore wing <bold>19</bold> metasoma in dorsal view.</p></caption><graphic xmlns:xlink="http://www.w3.org/1999/xlink" xlink:href="zookeys-589-143-g005.jpg" position="float" orientation="portrait" xlink:type="simple" id="oo_88888.jpg"/></fig><fig id="F6" position="float" orientation="portrait"><label>Figures 20–23.</label><caption><p>
          <italic><tp:taxon-name><tp:taxon-name-part taxon-name-part-type="genus">Sergey</tp:taxon-name-part> <tp:taxon-name-part taxon-name-part-type="species">tzeltal</tp:taxon-name-part></tp:taxon-name></italic> sp. n.; <bold>20</bold> habitus of female in lateral view <bold>21</bold> head in anterior view <bold>22</bold> head and mesosoma in dorsal view <bold>23</bold> head an mesosoma in lateral view.</p></caption><graphic xmlns:xlink="http://www.w3.org/1999/xlink" xlink:href="zookeys-589-143-g006.jpg" position="float" orientation="portrait" xlink:type="simple" id="oo_88889.jpg"/></fig><fig id="F7" position="float" orientation="portrait"><label>Figures 24–29.</label><caption><p>
          <italic><tp:taxon-name><tp:taxon-name-part taxon-name-part-type="genus">Sergey</tp:taxon-name-part> <tp:taxon-name-part taxon-name-part-type="species">tzeltal</tp:taxon-name-part></tp:taxon-name></italic> sp. n.; <bold>24</bold> antenna of female (Oaxaca) <bold>25</bold> antenna of male (Oaxaca) <bold>26</bold> antenna of female (Chiapas) <bold>27</bold> antenna of males (Chiapas) <bold>28</bold> fore and hind wings <bold>29</bold> metasoma in dorsal view.</p></caption><graphic xmlns:xlink="http://www.w3.org/1999/xlink" xlink:href="zookeys-589-143-g007.jpg" position="float" orientation="portrait" xlink:type="simple" id="oo_88890.jpg"/></fig><fig id="F8" position="float" orientation="portrait"><label>Figures 30–35.</label><caption><p>
          <italic><tp:taxon-name><tp:taxon-name-part taxon-name-part-type="genus">Sergey</tp:taxon-name-part> <tp:taxon-name-part taxon-name-part-type="species">tzotzil</tp:taxon-name-part></tp:taxon-name></italic> sp. n.; <bold>30</bold> habitus of female in dorsal view <bold>31</bold> head in anterior view <bold>32</bold> head in dorsal view <bold>33</bold> head in lateral view <bold>34</bold> female apical flagellomeres <bold>35</bold> mesosoma in dorsal view.</p></caption><graphic xmlns:xlink="http://www.w3.org/1999/xlink" xlink:href="zookeys-589-143-g008.jpg" position="float" orientation="portrait" xlink:type="simple" id="oo_88891.jpg"/></fig></tp:treatment-sec><ref-list><ref id="B12"><mixed-citation xmlns:xlink="http://www.w3.org/1999/xlink" xlink:type="simple">
          <person-group><name name-style="western"><surname>Marsh</surname><given-names>PM</given-names></name></person-group> (<year>1997</year>) <article-title>Subfamily <tp:taxon-name><tp:taxon-name-part taxon-name-part-type="subfamily">Doryctinae</tp:taxon-name-part></tp:taxon-name>.</article-title> In: <person-group><name name-style="western"><surname>Wharton</surname><given-names>RA</given-names></name><name name-style="western"><surname>Marsh</surname><given-names>PM</given-names></name><name name-style="western"><surname>Sharkey</surname><given-names>MJ</given-names></name></person-group> (<role>Eds</role>) <source>Manual of the New World genera of the family <tp:taxon-name><tp:taxon-name-part taxon-name-part-type="family">Braconidae</tp:taxon-name-part></tp:taxon-name> (<tp:taxon-name><tp:taxon-name-part taxon-name-part-type="order">Hymenoptera</tp:taxon-name-part></tp:taxon-name>)</source>. <issue>Special publication No. 1</issue>, <publisher-name>International Society of Hymenopterists</publisher-name>, <publisher-loc>Washington, DC</publisher-loc>, <fpage>206</fpage>–<lpage>233</lpage>.</mixed-citation></ref></ref-list></tp:taxon-treatment>
