# Supplementary material for: Sergey gen. n., a new doryctine genus from temperate forests of Mexico and Cuba (Hymenoptera, Braconidae)
Source: Zookeys. 2016 May 16;(589):143–64. doi: 10.3897/zookeys.589.8291 (PMC4926667; doi:10.3897/zookeys.589.8291)
Supplement: XML Treatment for Sergey coahuilensis [file zookeys.589.8291-treatment2.xml]

<!DOCTYPE tp:taxon-treatment
  PUBLIC "-//TaxonX//DTD Taxonomic Treatment Publishing DTD v0 20100105//EN" "tax-treatment-NSO.dtd">
<tp:taxon-treatment xmlns:tp="http://www.plazi.org/taxpub"><tp:treatment-meta><kwd-group><label>Taxon classification</label><kwd><named-content content-type="kingdom">Animalia</named-content></kwd><kwd><named-content content-type="order">Hymenoptera</named-content></kwd><kwd><named-content content-type="family">Braconidae</named-content></kwd></kwd-group><mixed-citation publication-type="journal"><person-group><name><surname>Martínez</surname><given-names>Juan José</given-names></name><name><surname>Lázaro</surname><given-names>Rubi Nelsi Meza</given-names></name><name><surname>Pedraza-Lara</surname><given-names>Carlos</given-names></name><name><surname>Zaldívar-Riverón</surname><given-names>Alejandro</given-names></name></person-group><article-title><italic><tp:taxon-name><tp:taxon-name-part taxon-name-part-type="genus">Sergey</tp:taxon-name-part></tp:taxon-name></italic> gen. n., a new doryctine genus from temperate forests of Mexico and Cuba (<tp:taxon-name><tp:taxon-name-part taxon-name-part-type="order">Hymenoptera</tp:taxon-name-part></tp:taxon-name>, <tp:taxon-name><tp:taxon-name-part taxon-name-part-type="family">Braconidae</tp:taxon-name-part></tp:taxon-name>)</article-title><source>Zookeys</source><day>16</day><month>5</month><year>2016</year><volume>2016</volume><issue>589</issue><fpage>143</fpage><lpage>164</lpage><pub-id pub-id-type="doi">10.3897/zookeys.589.8291</pub-id></mixed-citation></tp:treatment-meta><tp:nomenclature><tp:taxon-name>
            <tp:taxon-name-part taxon-name-part-type="genus">Sergey</tp:taxon-name-part>
            <tp:taxon-name-part taxon-name-part-type="species">coahuilensis</tp:taxon-name-part>
            <object-id xmlns:xlink="http://www.w3.org/1999/xlink" content-type="zoobank" xlink:type="simple">http://zoobank.org/A27FD56A-EB2D-42B1-A918-EA9F9CF1AD8A</object-id>
          </tp:taxon-name><tp:taxon-authority>Zaldívar-Riverón &amp; Martínez</tp:taxon-authority><tp:taxon-status xmlns:xlink="http://www.w3.org/1999/xlink" xlink:type="simple">sp. n.</tp:taxon-status><xref ref-type="fig" rid="F2">Figs 3–8</xref><xref ref-type="fig" rid="F3">, 9–10</xref><!--PageBreak--></tp:nomenclature><tp:treatment-sec sec-type="diagnosis"><title>Diagnosis.</title><p>This is the most distinctive species of the genus. It can be distinguished from the remaining members of <italic><tp:taxon-name><tp:taxon-name-part taxon-name-part-type="genus">Sergey</tp:taxon-name-part></tp:taxon-name></italic> by having the eyes considerably smaller, their height about as long as malar space (distinctly longer than malar space in the remaining species); and the first metasomal tergite broad, 1.5 times longer than its apical width (slender, at least 2.1 times longer than its apical width in the remaining species).</p></tp:treatment-sec><tp:treatment-sec sec-type="description"><title>Description.</title><p>Body length 2.1mm (Fig. <xref ref-type="fig" rid="F2">3</xref>), fore wing 1.5mm; ovipositor sheaths 1.1mm. Colour: head excluding antennae, mesoscutum and mesopleuron brown, otherwise uniformly honey yellow. <italic>Head</italic>: about as high as wide (anterior view) (Fig. <xref ref-type="fig" rid="F2">4</xref>), 0.7 times as long as wide (dorsal view). Clypeus, face, frons and vertex largely smooth and shining (Fig. <xref ref-type="fig" rid="F2">5</xref>), with a few shallow rugae near the mandible insertion and antennal sockets; temple smooth. Eye small 1.5 times higher than wide. Malar space height/eye height ratio 1.1 (Fig. <xref ref-type="fig" rid="F2">4</xref>). Temple/eye length ratio (dorsal view) 0.6. Antenna incomplete, only with nine basal flagellomeres; first flagellomere about four times longer than wide and as long as second.</p><p>
            <italic>Mesosoma</italic>: 2.0 times longer than wide and 1.9 times longer than high (Fig. <xref ref-type="fig" rid="F2">6</xref>). Pronotal groove wide, and scrobiculate, pronotal carina distinct. Propleuron rugose on median third. Mesoscutum transverse, 0.6 times as long as wide. Mesoscutal lobes smooth, notauli deep and scrobiculate, obscured in an irregularly rugose median area before reaching the scuto-scutellar suture (Fig. <xref ref-type="fig" rid="F3">9</xref>). Prescutellar sulcus with three carinae, the median one straight, and the lateral ones irregular. Scutellar disc smooth and triangular. Mesopleuron smooth. Precoxal sulcus, deep, wide and scrobiculate-rugose, running along the entire length of mesopleuron. Subalar sulcus deep and rugose. Metanotum with a median carina but without a distinct projection. Metapleuron entirely areolate rugose. Propodeum with two divergent carinae running from median anterior edge delimiting two smooth dorsolateral areas, beyond these carinae it is almost uniformly areolate rugose.</p><p>
            <italic>Wings</italic>: fore wing (Fig. <xref ref-type="fig" rid="F2">7</xref>) length 3.0 mm, length/width ratio 3.85; vein 1cu-a postfurcal to vein 1M; veins 2RS/2M ratio 0.5.</p><p>
            <italic>Legs</italic>: fore tibia with a row of spines. Hind coxa slightly striate dorsally, smooth ventrally, with a small but distinct basoventral tubercule.</p><p>
            <italic>Metasoma</italic>: basal sternal plate/length of first tergum 0.6. First metasomal tergite 2.8 times longer than apically wide (Figs <xref ref-type="fig" rid="F2">8</xref>, <xref ref-type="fig" rid="F3">10</xref>). Second median tergite longitudinally striate on basal one fifth, smooth apically. Suture between second and third median tergites slightly sinuate. Remaining terga smooth and polished. Ovipositor length 1.2mm, 1.1 times as long as metasoma.</p><p>
            <bold>Male</bold>. Unknown.</p></tp:treatment-sec><tp:treatment-sec sec-type="distribution"><title>Distribution.</title><p>Known only from a submontane forest at the type locality in Coahuila, Mexico.</p><!--PageBreak--></tp:treatment-sec><tp:treatment-sec sec-type="biology"><title>Biology.</title><p>Unknown.</p></tp:treatment-sec><tp:treatment-sec sec-type="etymology"><title>Etymology.</title><p>The specific epithet refers to Coahuila, the Mexican state where the type locality of this species is located.</p></tp:treatment-sec><tp:treatment-sec sec-type="material"><title>Material examined.</title><p>Holotype: female (<named-content xmlns:xlink="http://www.w3.org/1999/xlink" content-type="dwc:institutional_code" xlink:type="simple">CNIN</named-content>), Mexico, Coahuila, Mpio. Torreón, Sierra de Jumillo, Arroyo Palos, 09-11/X/2009, <named-content xmlns:xlink="http://www.w3.org/1999/xlink" content-type="dwc:verbatimCoordinates" xlink:type="simple"><named-content content-type="geo-json" specific-use="{&#34;type&#34;:&#34;Point&#34;,&#34;coordinates&#34;:[-103.27,25.13]}" xlink:type="simple">25.13 N - 103.27 O</named-content></named-content>, 2006 msnm, DNA voucher no. IB-<named-content xmlns:xlink="http://www.w3.org/1999/xlink" content-type="dwc:institutional_code" xlink:type="simple">CNIN</named-content>-637, GenBank accession nos. <ext-link xmlns:xlink="http://www.w3.org/1999/xlink" ext-link-type="gen" xlink:href="JN870454" xlink:type="simple">JN870454</ext-link> (<abbrev xmlns:xlink="http://www.w3.org/1999/xlink" xlink:title="cytochrome oxidase I" xlink:type="simple">COI</abbrev>), <ext-link xmlns:xlink="http://www.w3.org/1999/xlink" ext-link-type="gen" xlink:href="JN870613" xlink:type="simple">JN870613</ext-link> (cyt <italic>b</italic>), <ext-link xmlns:xlink="http://www.w3.org/1999/xlink" ext-link-type="gen" xlink:href="KC822013" xlink:type="simple">KC822013</ext-link> (EF-1alpha; not included in this work), <ext-link xmlns:xlink="http://www.w3.org/1999/xlink" ext-link-type="gen" xlink:href="JN870735" xlink:type="simple">JN870735</ext-link> (<italic>wingless</italic>, not included in this work).</p><!--PageBreak--></tp:treatment-sec><tp:treatment-sec><!--Section generated to contain objects referenced in tp:taxon-treatment.--><fig id="F2" position="float" orientation="portrait"><label>Figures 3–8.</label><caption><p>
          <italic><tp:taxon-name><tp:taxon-name-part taxon-name-part-type="genus">Sergey</tp:taxon-name-part> <tp:taxon-name-part taxon-name-part-type="species">coahuilensis</tp:taxon-name-part></tp:taxon-name></italic> sp. n.; <bold>3</bold> habitus of female in lateral view <bold>4</bold> head in anterior view <bold>5</bold> head in lateral view <bold>6</bold> head and mesosoma in lateral view <bold>7</bold> forewing <bold>8</bold> metasoma in dorsal view.</p></caption><graphic xmlns:xlink="http://www.w3.org/1999/xlink" xlink:href="zookeys-589-143-g002.jpg" position="float" orientation="portrait" xlink:type="simple" id="oo_88885.jpg"/></fig><fig id="F3" position="float" orientation="portrait"><label>Figures 9–10.</label><caption><p>SEM images of <italic><tp:taxon-name><tp:taxon-name-part taxon-name-part-type="genus">Sergey</tp:taxon-name-part> <tp:taxon-name-part taxon-name-part-type="species">coahuilensis</tp:taxon-name-part></tp:taxon-name></italic> sp. n.; <bold>9</bold> head and mesosoma in dorsal view <bold>10</bold> metasoma in dosolateral view.</p></caption><graphic xmlns:xlink="http://www.w3.org/1999/xlink" xlink:href="zookeys-589-143-g003.jpg" position="float" orientation="portrait" xlink:type="simple" id="oo_88886.jpg"/></fig></tp:treatment-sec></tp:taxon-treatment>
