# Supplementary material for: Sergey gen. n., a new doryctine genus from temperate forests of Mexico and Cuba (Hymenoptera, Braconidae)
Source: Zookeys. 2016 May 16;(589):143–64. doi: 10.3897/zookeys.589.8291 (PMC4926667; doi:10.3897/zookeys.589.8291)
Supplement: XML Treatment for Sergey cubaensis [file zookeys.589.8291-treatment3.xml]

<!DOCTYPE tp:taxon-treatment
  PUBLIC "-//TaxonX//DTD Taxonomic Treatment Publishing DTD v0 20100105//EN" "tax-treatment-NSO.dtd">
<tp:taxon-treatment xmlns:tp="http://www.plazi.org/taxpub"><tp:treatment-meta><kwd-group><label>Taxon classification</label><kwd><named-content content-type="kingdom">Animalia</named-content></kwd><kwd><named-content content-type="order">Hymenoptera</named-content></kwd><kwd><named-content content-type="family">Braconidae</named-content></kwd></kwd-group><mixed-citation publication-type="journal"><person-group><name><surname>Martínez</surname><given-names>Juan José</given-names></name><name><surname>Lázaro</surname><given-names>Rubi Nelsi Meza</given-names></name><name><surname>Pedraza-Lara</surname><given-names>Carlos</given-names></name><name><surname>Zaldívar-Riverón</surname><given-names>Alejandro</given-names></name></person-group><article-title><italic><tp:taxon-name><tp:taxon-name-part taxon-name-part-type="genus">Sergey</tp:taxon-name-part></tp:taxon-name></italic> gen. n., a new doryctine genus from temperate forests of Mexico and Cuba (<tp:taxon-name><tp:taxon-name-part taxon-name-part-type="order">Hymenoptera</tp:taxon-name-part></tp:taxon-name>, <tp:taxon-name><tp:taxon-name-part taxon-name-part-type="family">Braconidae</tp:taxon-name-part></tp:taxon-name>)</article-title><source>Zookeys</source><day>16</day><month>5</month><year>2016</year><volume>2016</volume><issue>589</issue><fpage>143</fpage><lpage>164</lpage><pub-id pub-id-type="doi">10.3897/zookeys.589.8291</pub-id></mixed-citation></tp:treatment-meta><tp:nomenclature><tp:taxon-name>
            <tp:taxon-name-part taxon-name-part-type="genus">Sergey</tp:taxon-name-part>
            <tp:taxon-name-part taxon-name-part-type="species">cubaensis</tp:taxon-name-part>
            <object-id xmlns:xlink="http://www.w3.org/1999/xlink" content-type="zoobank" xlink:type="simple">http://zoobank.org/4EB92C3F-9FE0-477A-BB34-A838A602D43B</object-id>
          </tp:taxon-name><tp:taxon-authority>Zaldívar-Riverón &amp; Martínez</tp:taxon-authority><tp:taxon-status xmlns:xlink="http://www.w3.org/1999/xlink" xlink:type="simple">sp. n.</tp:taxon-status><xref ref-type="fig" rid="F4">Figs 11–17</xref><xref ref-type="fig" rid="F5">, 18–19</xref></tp:nomenclature><tp:treatment-sec sec-type="diagnosis"><title>Diagnosis.</title><p>This distinctive species can be distinguished from the remaining species of <italic><tp:taxon-name><tp:taxon-name-part taxon-name-part-type="genus">Sergey</tp:taxon-name-part></tp:taxon-name></italic> by having: 1) a mostly yellow body colour (brown to black in the remaining species); 2) head and mesoscutum distinctly sculptured, transversally striate (entirely smooth and polished in the remaining species); and 3) fore wing with vein m-cu reaching vein RS+M basally to 2RS, thus vein (RS+M)b present and distinct (m-cu reaching vein RS+M interstitial with respect to vein 2RS, thus vein (RS+M)b absent in the remaining species).</p></tp:treatment-sec><tp:treatment-sec sec-type="description"><title>Description.</title><p>Body length 3.1mm (Fig. <xref ref-type="fig" rid="F4">11</xref>), fore wing 2,5 mm; ovipositor sheaths 3.5 mm. <italic>Colour</italic>: most part of the body yellow; apical third of propodeum and first metasomal tergite dark brown, second metasomal tergite yellow with lateral areas brown; antennae honey yellow, gradually darkening toward apex, subapical 20<sup>th</sup> to 23<sup>rd</sup> segments white (Fig. <xref ref-type="fig" rid="F4">15</xref>), apical three segments dark brown; fore and middle coxae pale yellow; fore and middle tibiae brown to dark brown; trochanter and trochantellus pale yellow; tarsi brown to dark brown; hind coxa pale yellow basally, dark brown apically; hind femur and tibia with four alternate yellow and dark brown transversal bands. Wings hyaline; pterostigma and veins brown. Ovipositor sheaths yellow to honey yellow.</p><p>
            <italic>Head</italic>: 0.7 times as high as wide in anterior view (Fig. <xref ref-type="fig" rid="F4">12</xref>), 0.6 times as long as wide in dorsal view (Fig. <xref ref-type="fig" rid="F4">13</xref>). Vertex and frons distinctly striate; face, temple and gena smooth (Fig. <xref ref-type="fig" rid="F4">14</xref>); clypeus transversally striate. Eye 1.2 times higher than wide. Malar space height/eye height ratio 0.3 (Fig. <xref ref-type="fig" rid="F4">12</xref>). Temple/eye length ratio (dorsal view) 0.4. Antenna with 26 flagellomeres, first flagellomere about four times longer than wide and as long as second.</p><p>
            <italic>Mesosoma</italic>: about 1.9 times longer than wide and 2.0 times longer than high (Figs <xref ref-type="fig" rid="F4">16–17</xref>). Pronotal groove wide, deep, and scrobiculate, pronotal carina distinct. Propleuron smooth to slightly rugose. Mesoscutum slightly transverse, 0.7 times as long as wide. Mesoscutal lobes transversally striate with coriaceous microsculpture, notauli deep, complete and scrobiculate (Fig. <xref ref-type="fig" rid="F4">17</xref>), not joining, reaching the end of mesoscutum, obscuring in an irregular longitudinal rugose median area before reaching the scuto-scutellar suture. Prescutellar sulcus with four distinct carinae. Scutellar disc smooth and triangular. Mesopleuron smooth. Precoxal sulcus, deep and scrobiculate, <!--PageBreak-->running along the entire length of mesopleuron. Subalar sulcus deep and scrobiculate. Metanotum with a distinct median carina-like projection. Metapleuron entirely areolate-rugose. Propodeum uniformly areolate-rugose, with two longitudinal carinae joined basally and that immediately diverge forming an areola-like structure.</p><p>
            <italic>Wings</italic>: fore wing length 3.6 mm, length/width ratio 3.7; vein 1cu-a slightly postfurcal to vein 1M, thus vein (RS+M)b present (Fig. <xref ref-type="fig" rid="F5">18</xref>); veins 2RS/2M ratio 0.5.</p><p>
            <italic>Legs</italic>: fore tibia with a row of spines. Hind coxa transversally striate-rugose, with a small but distinct basoventral tubercle..</p><p>
            <italic>Metasoma</italic>: Basal sternal plate/length of first tergum 0.6. First metasomal tergite 2.5 times longer than apically wide (Fig. <xref ref-type="fig" rid="F5">19</xref>). Second median tergite longitudinally costate on basal three fourths, smooth on apical fourth. Suture between second and third median tergites sinuate laterally. Remaining terga smooth and polished. Ovipositor length 3.5 mm, 1.8 times longer than metasoma.</p></tp:treatment-sec><tp:treatment-sec sec-type="variation"><title>Variation.</title><p>Body length 3.4–4.3 mm. Temple/eye length ratio in dorsal view 0.4–0.5. Antenna with 26–28 flagellomeres. Prescutellar sulcus with four or five carinae. Fore wing length 3.5–3.6 mm, length/width ratio 3.7–3.8 times its maximum width. Ovipositor length 3.5–4.3 mm, 1.8-2.0 times longer than metasoma.</p><p>
            <bold>Males.</bold> Unknown.</p></tp:treatment-sec><tp:treatment-sec sec-type="distribution"><title>Distribution.</title><p>Known only from the type locality in southern Cuba.</p></tp:treatment-sec><tp:treatment-sec sec-type="biology"><title>Biology.</title><p>Unknown.</p></tp:treatment-sec><tp:treatment-sec sec-type="etymology"><title>Etymology.</title><p>This species is named after the Caribbean country where it occurs, Cuba.</p><!--PageBreak--></tp:treatment-sec><tp:treatment-sec sec-type="material"><title>Material examined.</title><p>Holotype (<named-content xmlns:xlink="http://www.w3.org/1999/xlink" content-type="dwc:institutional_code" xlink:type="simple">CNIN</named-content>): Female, Cuba, Santiago, Gran Piedra Isabélica, 06-14/VII/1995, FIT, Cloud Forest, 1100m, S.B. Peck, DNA voucher number CNIN413, GenBank accession numbers <ext-link xmlns:xlink="http://www.w3.org/1999/xlink" ext-link-type="gen" xlink:href="JN870310" xlink:type="simple">JN870310</ext-link> (<abbrev xmlns:xlink="http://www.w3.org/1999/xlink" xlink:title="cytochrome oxidase I" xlink:type="simple">COI</abbrev>), <ext-link xmlns:xlink="http://www.w3.org/1999/xlink" ext-link-type="gen" xlink:href="JN870491" xlink:type="simple">JN870491</ext-link> (cyt <italic>b</italic>), <ext-link xmlns:xlink="http://www.w3.org/1999/xlink" ext-link-type="gen" xlink:href="KC822012" xlink:type="simple">KC822012</ext-link> (EF-1alpha; not included in this work), <ext-link xmlns:xlink="http://www.w3.org/1999/xlink" ext-link-type="gen" xlink:href="KC822095" xlink:type="simple">KC822095</ext-link> (<italic>wingless</italic>; not included in this work). Paratype (<named-content xmlns:xlink="http://www.w3.org/1999/xlink" content-type="dwc:institutional_code" xlink:type="simple">CNIN</named-content>): one female, same data as holotype; DNA voucher number CNIN414, GenBank accession numbers <ext-link xmlns:xlink="http://www.w3.org/1999/xlink" ext-link-type="gen" xlink:href="JN870311" xlink:type="simple">JN870311</ext-link> (<abbrev xmlns:xlink="http://www.w3.org/1999/xlink" xlink:title="cytochrome oxidase I" xlink:type="simple">COI</abbrev>), <ext-link xmlns:xlink="http://www.w3.org/1999/xlink" ext-link-type="gen" xlink:href="JN870492" xlink:type="simple">JN870492</ext-link> (cyt <italic>b</italic>), <ext-link xmlns:xlink="http://www.w3.org/1999/xlink" ext-link-type="gen" xlink:href="JN870651" xlink:type="simple">JN870651</ext-link> (<italic>wingless</italic>; not included in this work).</p></tp:treatment-sec><tp:treatment-sec><!--Section generated to contain objects referenced in tp:taxon-treatment.--><fig id="F4" position="float" orientation="portrait"><label>Figures 11–17.</label><caption><p>
          <italic><tp:taxon-name><tp:taxon-name-part taxon-name-part-type="genus">Sergey</tp:taxon-name-part> <tp:taxon-name-part taxon-name-part-type="species">cubaensis</tp:taxon-name-part></tp:taxon-name></italic> sp. n.; <bold>11</bold> habitus of female in lateral view <bold>12</bold> head in anterior view <bold>13</bold> head in dorsal view <bold>14</bold> head in lateral view <bold>15</bold> female apical flagellomeres <bold>16</bold> mesosma in lateral view <bold>17</bold> mesosoma in dorsal view.</p></caption><graphic xmlns:xlink="http://www.w3.org/1999/xlink" xlink:href="zookeys-589-143-g004.jpg" position="float" orientation="portrait" xlink:type="simple" id="oo_88887.jpg"/></fig><fig id="F5" position="float" orientation="portrait"><label>Figures 18–19.</label><caption><p>
          <italic><tp:taxon-name><tp:taxon-name-part taxon-name-part-type="genus">Sergey</tp:taxon-name-part> <tp:taxon-name-part taxon-name-part-type="species">cubaensis</tp:taxon-name-part></tp:taxon-name></italic> sp. n.; <bold>18</bold> fore wing <bold>19</bold> metasoma in dorsal view.</p></caption><graphic xmlns:xlink="http://www.w3.org/1999/xlink" xlink:href="zookeys-589-143-g005.jpg" position="float" orientation="portrait" xlink:type="simple" id="oo_88888.jpg"/></fig></tp:treatment-sec></tp:taxon-treatment>
