# Supplementary material for: Sergey gen. n., a new doryctine genus from temperate forests of Mexico and Cuba (Hymenoptera, Braconidae)
Source: Zookeys. 2016 May 16;(589):143–64. doi: 10.3897/zookeys.589.8291 (PMC4926667; doi:10.3897/zookeys.589.8291)
Supplement: XML Treatment for Sergey tzeltal [file zookeys.589.8291-treatment4.xml]

<!DOCTYPE tp:taxon-treatment
  PUBLIC "-//TaxonX//DTD Taxonomic Treatment Publishing DTD v0 20100105//EN" "tax-treatment-NSO.dtd">
<tp:taxon-treatment xmlns:tp="http://www.plazi.org/taxpub"><tp:treatment-meta><kwd-group><label>Taxon classification</label><kwd><named-content content-type="kingdom">Animalia</named-content></kwd><kwd><named-content content-type="order">Hymenoptera</named-content></kwd><kwd><named-content content-type="family">Braconidae</named-content></kwd></kwd-group><mixed-citation publication-type="journal"><person-group><name><surname>Martínez</surname><given-names>Juan José</given-names></name><name><surname>Lázaro</surname><given-names>Rubi Nelsi Meza</given-names></name><name><surname>Pedraza-Lara</surname><given-names>Carlos</given-names></name><name><surname>Zaldívar-Riverón</surname><given-names>Alejandro</given-names></name></person-group><article-title><italic><tp:taxon-name><tp:taxon-name-part taxon-name-part-type="genus">Sergey</tp:taxon-name-part></tp:taxon-name></italic> gen. n., a new doryctine genus from temperate forests of Mexico and Cuba (<tp:taxon-name><tp:taxon-name-part taxon-name-part-type="order">Hymenoptera</tp:taxon-name-part></tp:taxon-name>, <tp:taxon-name><tp:taxon-name-part taxon-name-part-type="family">Braconidae</tp:taxon-name-part></tp:taxon-name>)</article-title><source>Zookeys</source><day>16</day><month>5</month><year>2016</year><volume>2016</volume><issue>589</issue><fpage>143</fpage><lpage>164</lpage><pub-id pub-id-type="doi">10.3897/zookeys.589.8291</pub-id></mixed-citation></tp:treatment-meta><tp:nomenclature><tp:taxon-name>
            <tp:taxon-name-part taxon-name-part-type="genus">Sergey</tp:taxon-name-part>
            <tp:taxon-name-part taxon-name-part-type="species">tzeltal</tp:taxon-name-part>
            <object-id xmlns:xlink="http://www.w3.org/1999/xlink" content-type="zoobank" xlink:type="simple">http://zoobank.org/7ECECEFC-2CB3-44C2-B544-D5A5FBB18FBF</object-id>
          </tp:taxon-name><tp:taxon-authority>Martínez &amp; Zaldívar-Riverón</tp:taxon-authority><tp:taxon-status xmlns:xlink="http://www.w3.org/1999/xlink" xlink:type="simple">sp. n.</tp:taxon-status><xref ref-type="fig" rid="F6">Figs 20–23</xref><xref ref-type="fig" rid="F7">, 24–29</xref><!--PageBreak--></tp:nomenclature><tp:treatment-sec sec-type="diagnosis"><title>Diagnosis.</title><p>This species is similar to <italic><tp:taxon-name><tp:taxon-name-part taxon-name-part-type="genus">Sergey</tp:taxon-name-part> <tp:taxon-name-part taxon-name-part-type="species">tzotzil</tp:taxon-name-part></tp:taxon-name></italic>, but it can be distinguished from the latter species by the colour pattern of the white band on the female antenna. In <italic><tp:taxon-name><tp:taxon-name-part taxon-name-part-type="genus">Sergey</tp:taxon-name-part> <tp:taxon-name-part taxon-name-part-type="species">tzeltal</tp:taxon-name-part></tp:taxon-name></italic>, the white band is either apical or subapical and is composed of at least two entire whitish flagellomeres, usually more, with at most three apical flagellomeres brown. In <italic><tp:taxon-name><tp:taxon-name-part taxon-name-part-type="genus">Sergey</tp:taxon-name-part> <tp:taxon-name-part taxon-name-part-type="species">tzotzil</tp:taxon-name-part></tp:taxon-name></italic>, the white band is subapical and consists only of the lighter color on the articulation between the 19<sup>th</sup> and 20<sup>th</sup> flagellomeres, and with the five apical flagellomeres brown.</p></tp:treatment-sec><tp:treatment-sec sec-type="description"><title>Description.</title><p>Body length 3.1 mm (Fig. <xref ref-type="fig" rid="F6">20</xref>), fore wing 2.7 mm; ovipositor sheaths 1.5mm. <italic>Colour</italic>: head uniformly brown, antenna brown, gradually darkening towards apex, except for a subapical white band composed of 2–4 flagellomeres (apical in Oaxaca population composed of 6-8 flagellomeres, see below) (Figs <xref ref-type="fig" rid="F7">24</xref>, <xref ref-type="fig" rid="F7">26</xref>). Mesosoma uniformly dark brown, except for a slightly lighter area on the median area of mesoscutum. Metasoma brown. Legs light brown, except fore and middle coxae, trochanters and trochantelli and hind trochantellus, which are pale yellow; hind coxa and apical three fourths of hind femur dark brown. Wings hyaline; pterostigma and veins brown. Ovipositor sheaths brown.</p><p>
            <italic>Head</italic>: 0.8 times as high as wide in anterior view (Fig. <xref ref-type="fig" rid="F6">21</xref>), and 0.7 times as long as wide in dorsal view (Fig. <xref ref-type="fig" rid="F6">22</xref>). Clypeus, face, frons and vertex smooth and polished; temple smooth. Eye 1.3 times higher than wide. Malar space height/eye height ratio 0.3. Temple/eye length ratio (dorsal view) 0.6. Antenna with 24 flagellomeres, first flagellomere about 4.0 times longer than wide, as long as second one.</p><p>
            <italic>Mesosoma</italic>: 2.0 times longer than wide (Fig. <xref ref-type="fig" rid="F6">22</xref>), 2.1 times longer than high (Fig. <xref ref-type="fig" rid="F6">23</xref>). Pronotal groove wide, deep and scrobiculate, pronotal carina distinct. Propleuron smooth. Mesoscutum slightly transverse, 0.7 times as long as wide. Mesoscutal lobes smooth, notauli deep and scrobiculate, obscured in an irregularly rugose median area before reaching the scuto-scutellar suture. Prescutellar sulcus with three distinct carinae. Scutellar disc smooth and triangular. Mesopleuron smooth. Precoxal sulcus deep and scrobiculate, running along basal two-thirds of mesopleuron. Subalar sulcus deep and rugose. Metanotum with a distinct median carina-like projection. Metapleuron entirely areolate-rugose. Propodeum with two divergent carinae running from median anterior edge delimiting two smooth dorsolateral areas; area beyond these carinae almost uniformly areolate-rugose.</p><!--PageBreak--><!--PageBreak--><p>
            <italic>Wings</italic>: fore wing (Fig. <xref ref-type="fig" rid="F7">28</xref>) length 3.0 mm, length/width ratio 3.85; vein 1cu-a postfurcal to vein 1M; veins 2RS/2M ratio 0.5.</p><p>
            <italic>Legs</italic>: fore tibia with a row of spines. Hind coxa transversally striate dorsally, smooth ventrally, with a distinct basoventral tubercule.</p><p>
            <italic>Metasoma</italic>: Basal sternal plate/length of first tergum 0.6. First metasomal tergite 2.2 times longer than apically wide (Fig. <xref ref-type="fig" rid="F7">29</xref>). Second median tergite longitudinally costate on basal three fourths, smooth apically. Suture between second and third median tergites slightly sinuate. Remaining tergites smooth and polished. Ovipositor length 1.4 mm, 0.9 times as long as metasoma.</p></tp:treatment-sec><tp:treatment-sec sec-type="variation"><title>Variation.</title><p>Body length 2.6–3.8 mm. Temple/eye length ratio in dorsal view 0.16–0.33. Antenna with 22-27 flagellomeres, white subapical band composed of two to four flagellomeres. In smaller specimens, rugose median area of mesoscutum reduced, though notauli never clearly distinguishable at posterior edge of mesoscutum, obscured among rugosities. Prescutellar sulcus sometimes with para-median carinae reduced, thus only the median carina is clearly distinguishable. Fore wing length 2.2–2.9 mm, length/width ratio 2.9–3.9 times its maximum width. Veins 2RS/2M ratio 0.5–0.55. Basal sternal plate 0.53–0.68 times length of first metasomal tergum. Ovipositor length 2.0–2.1 mm.</p></tp:treatment-sec><tp:treatment-sec sec-type="Males"><title>Males.</title><p>Body length 2.5–3.5 mm. Malar space 0.28. Temple/eye length ratio (dorsal view) 0.29–0.39. Flagellomeres 21–26 either entirely brown (Chiapas) (Fig. <xref ref-type="fig" rid="F7">27</xref>) or with two apical flagellomeres whitish (Oaxaca) (Fig. <xref ref-type="fig" rid="F7">25</xref>). Median apex of mesoscutum slightly coriaceous. Venter of mesosoma coriaceous to slightly coriaceous. Metapleuron coriaceous, coriaceous to slightly rugose distally. Fore wing 1cu-a vein slightly postfurcal to vein1M.2RS/2Mratio 0.47–0.51. Basal sternal plate 0.54 times length of first metasomal tergite.</p></tp:treatment-sec><tp:treatment-sec sec-type="distribution"><title>Distribution.</title><p>This species is known from cloud forests located in the Reserva el Triunfo, Chiapas, and Santiago Comaltepec, Oaxaca, in southeast Mexico.</p></tp:treatment-sec><tp:treatment-sec sec-type="biology"><title>Biology.</title><p>Unknown.</p></tp:treatment-sec><tp:treatment-sec sec-type="comments"><title>Comments.</title><p>This species has a considerable variation in the antennal color pattern. We had originally grouped the specimens assigned to this taxon in two morphospecies, each represented by the specimens from Chiapas and Oaxaca, respectively. Females from Oaxaca have a distinct apical white band composed of 6–8 flagellomeres (Fig. <xref ref-type="fig" rid="F7">24</xref>), whereas in males this apical band is smaller (Fig. <xref ref-type="fig" rid="F7">25</xref>). On the other hand, most females from Chiapas have a white antennal band that is subapical and is only composed of 2-4 flagellomeres (Fig. <xref ref-type="fig" rid="F7">26</xref>). However, one female that could not be sequenced has an apical band similar to the specimens from Oaxaca. Other external morphological features (<italic>e.g</italic>. sculpture of propodeum and first metasomal tergite) also varied but we could not find any correlation with the geographical provenance of the specimens.</p><p>There was no concordance between the corrected <abbrev xmlns:xlink="http://www.w3.org/1999/xlink" xlink:title="cytochrome oxidase I" xlink:type="simple">COI</abbrev> distances and the geographic provenance and morphological variation for the above specimens. Some of the specimens from Oaxaca had lower <abbrev xmlns:xlink="http://www.w3.org/1999/xlink" xlink:title="cytochrome oxidase I" xlink:type="simple">COI</abbrev> distances with those from Chiapas than with the remaining specimens from the same locality (0.38–0.76 and 1.7–1.9%, respectively). This incongruence suggests that the existence of incomplete lineage sorting or <!--PageBreak-->hybridization between two recently diverged, sympatric species (see below). We have followed a conservative approach and consider the members of the populations from Chiapas and Oaxaca as a single species. One of the specimens from Oaxaca (DNA voucher number CNIN573) has considerably higher <abbrev xmlns:xlink="http://www.w3.org/1999/xlink" xlink:title="cytochrome oxidase I" xlink:type="simple">COI</abbrev> distances compared with the remaining conspecific specimens (3.6–4.7%). However, it is morphologically undistinguishable and we thus placed it within <italic><tp:taxon-name><tp:taxon-name-part taxon-name-part-type="genus">Sergey</tp:taxon-name-part> <tp:taxon-name-part taxon-name-part-type="species">tzeltal</tp:taxon-name-part></tp:taxon-name></italic>.</p></tp:treatment-sec><tp:treatment-sec sec-type="etymology"><title>Etymology.</title><p>The name of this species refers to the Tzeltal ethnic group, descendant from the Mayans that inhabits Los Altos, a mountain region located in central Chiapas</p><!--PageBreak--></tp:treatment-sec><tp:treatment-sec sec-type="material"><title>Material examined.</title><p>
            <italic>Holotype</italic> (<named-content xmlns:xlink="http://www.w3.org/1999/xlink" content-type="dwc:institutional_code" xlink:type="simple">CNIN</named-content>): female, Mexico, Chiapas, Mpo. Albino Corzo, Reserva el Triunfo, <named-content xmlns:xlink="http://www.w3.org/1999/xlink" content-type="dwc:verbatimCoordinates" xlink:type="simple"><named-content content-type="geo-json" specific-use="{&#34;type&#34;:&#34;Point&#34;,&#34;coordinates&#34;:[-92.811167,15.657133]}" xlink:type="simple">15°39.428N, 92°48.67W</named-content></named-content>, YPT, 16/XI/2001, Kovarik col., DNA voucher number <named-content xmlns:xlink="http://www.w3.org/1999/xlink" content-type="dwc:institutional_code" xlink:type="simple">CNIN</named-content>-711, GenBank accession numbers <ext-link xmlns:xlink="http://www.w3.org/1999/xlink" ext-link-type="gen" xlink:href="KC821997" xlink:type="simple">KC821997</ext-link> (<abbrev xmlns:xlink="http://www.w3.org/1999/xlink" xlink:title="cytochrome oxidase I" xlink:type="simple">COI</abbrev>), <ext-link xmlns:xlink="http://www.w3.org/1999/xlink" ext-link-type="gen" xlink:href="KC822257" xlink:type="simple">KC822257</ext-link> (cyt <italic>b</italic>), <ext-link xmlns:xlink="http://www.w3.org/1999/xlink" ext-link-type="gen" xlink:href="KC822078" xlink:type="simple">KC822078</ext-link> (EF-1alpha; not included in this work), <ext-link xmlns:xlink="http://www.w3.org/1999/xlink" ext-link-type="gen" xlink:href="KC822122" xlink:type="simple">KC822122</ext-link> (<italic>wingless</italic>; not included in this work). <italic>Paratypes</italic> (<named-content xmlns:xlink="http://www.w3.org/1999/xlink" content-type="dwc:institutional_code" xlink:type="simple">CNIN</named-content>, <named-content xmlns:xlink="http://www.w3.org/1999/xlink" content-type="dwc:institutional_code" xlink:type="simple">MACN</named-content>): one female, five males, same data as holotype, DNA voucher numbers CNIN712-15, 18, GenBank accession numbers <ext-link xmlns:xlink="http://www.w3.org/1999/xlink" ext-link-type="gen" xlink:href="KX074181-84" xlink:type="simple">KX074181-84</ext-link>, 87 (<abbrev xmlns:xlink="http://www.w3.org/1999/xlink" xlink:title="cytochrome oxidase I" xlink:type="simple">COI</abbrev>), <ext-link xmlns:xlink="http://www.w3.org/1999/xlink" ext-link-type="gen" xlink:href="KX074190-93" xlink:type="simple">KX074190-93</ext-link> (cyt <italic>b</italic>), <ext-link xmlns:xlink="http://www.w3.org/1999/xlink" ext-link-type="gen" xlink:href="KX074195-97" xlink:type="simple">KX074195-97</ext-link>, 200 (28S); two females, same data as holotype except <named-content xmlns:xlink="http://www.w3.org/1999/xlink" content-type="dwc:verbatimCoordinates" xlink:type="simple"><named-content content-type="geo-json" specific-use="{&#34;type&#34;:&#34;Point&#34;,&#34;coordinates&#34;:[-92.806667,15.65745]}" xlink:type="simple">15°39.447N, 92°48.40W</named-content></named-content>, 17-20/XI/2001, DNA voucher numbers CNIN720-21, GenBank accession numbers <ext-link xmlns:xlink="http://www.w3.org/1999/xlink" ext-link-type="gen" xlink:href="KX074188-89" xlink:type="simple">KX074188-89</ext-link> (<abbrev xmlns:xlink="http://www.w3.org/1999/xlink" xlink:title="cytochrome oxidase I" xlink:type="simple">COI</abbrev>); two females, five males, Mexico, Oaxaca, Mpio. Santiago Comaltepec, <named-content xmlns:xlink="http://www.w3.org/1999/xlink" content-type="dwc:verbatimCoordinates" xlink:type="simple"><named-content content-type="geo-json" specific-use="{&#34;type&#34;:&#34;Point&#34;,&#34;coordinates&#34;:[-96.4672,17.62836]}" xlink:type="simple">17.62836 -96.4672</named-content></named-content>; 6-8/VI/2009, YPT, 1495m, A. Zaldívar, H.Clebsch, DNA voucher numbers CNIN457-59, 461-64, GenBank accession numbers <ext-link xmlns:xlink="http://www.w3.org/1999/xlink" ext-link-type="gen" xlink:href="JN870332-34" xlink:type="simple">JN870332-34</ext-link>, 36-39 (<abbrev xmlns:xlink="http://www.w3.org/1999/xlink" xlink:title="cytochrome oxidase I" xlink:type="simple">COI</abbrev>), <ext-link xmlns:xlink="http://www.w3.org/1999/xlink" ext-link-type="gen" xlink:href="JN870515" xlink:type="simple">JN870515</ext-link>, 17-19 (cyt <italic>b</italic>), <ext-link xmlns:xlink="http://www.w3.org/1999/xlink" ext-link-type="gen" xlink:href="JN870673-74" xlink:type="simple">JN870673-74</ext-link>, 76-79 (<italic>wingless</italic>; not included in this work); one female, four males, Mexico, Oaxaca, Mpio. Santiago Comaltepec, <named-content xmlns:xlink="http://www.w3.org/1999/xlink" content-type="dwc:verbatimCoordinates" xlink:type="simple"><named-content content-type="geo-json" specific-use="{&#34;type&#34;:&#34;Point&#34;,&#34;coordinates&#34;:[-96.39902,17.59056]}" xlink:type="simple">17.59056 -96.39902</named-content></named-content>; 8/VI/2009, bosque mesófilo, 1998-2141m, A. Zaldívar, H.Clebsch, DNA voucher numbers CNIN468-71, GenBank accession numbers <ext-link xmlns:xlink="http://www.w3.org/1999/xlink" ext-link-type="gen" xlink:href="JN870343-46" xlink:type="simple">JN870343-46</ext-link> (<abbrev xmlns:xlink="http://www.w3.org/1999/xlink" xlink:title="cytochrome oxidase I" xlink:type="simple">COI</abbrev>), <ext-link xmlns:xlink="http://www.w3.org/1999/xlink" ext-link-type="gen" xlink:href="JN870524" xlink:type="simple">JN870524</ext-link> (cyt <italic>b</italic>), <ext-link xmlns:xlink="http://www.w3.org/1999/xlink" ext-link-type="gen" xlink:href="JN870681-84" xlink:type="simple">JN870681-84</ext-link> (<italic>wingless</italic>; not included in this work); one male, Mexico, Oaxaca, Mpio. Santiago Comaltepec, La Esperanza, <named-content xmlns:xlink="http://www.w3.org/1999/xlink" content-type="dwc:verbatimCoordinates" xlink:type="simple"><named-content content-type="geo-json" specific-use="{&#34;type&#34;:&#34;Point&#34;,&#34;coordinates&#34;:[-96.3695,17.62661]}" xlink:type="simple">17.62661 -96.36950</named-content></named-content>; 8/VI/2009, cloud forest, 1600m, A. López, DNA voucher number CNIN479, GenBank accession number <ext-link xmlns:xlink="http://www.w3.org/1999/xlink" ext-link-type="gen" xlink:href="JN870352" xlink:type="simple">JN870352</ext-link> (<abbrev xmlns:xlink="http://www.w3.org/1999/xlink" xlink:title="cytochrome oxidase I" xlink:type="simple">COI</abbrev>), <ext-link xmlns:xlink="http://www.w3.org/1999/xlink" ext-link-type="gen" xlink:href="KX074194" xlink:type="simple">KX074194</ext-link> (cyt <italic>b</italic>), <ext-link xmlns:xlink="http://www.w3.org/1999/xlink" ext-link-type="gen" xlink:href="JN870689" xlink:type="simple">JN870689</ext-link> (<italic>wingless</italic>; not included in this work); two females, five males, Mexico, Oaxaca, Mpio. Santiago Comaltepec, <named-content xmlns:xlink="http://www.w3.org/1999/xlink" content-type="dwc:verbatimCoordinates" xlink:type="simple"><named-content content-type="geo-json" specific-use="{&#34;type&#34;:&#34;Point&#34;,&#34;coordinates&#34;:[-96.34669,17.62334]}" xlink:type="simple">17.62334 -96.34669</named-content></named-content>; 6/V/2009, bosque mesófilo, 1460m, A. Zaldívar, DNA voucher numbers CNIN379-80, 446-48, 452-53, GenBank accession number <ext-link xmlns:xlink="http://www.w3.org/1999/xlink" ext-link-type="gen" xlink:href="JN870324-26" xlink:type="simple">JN870324-26</ext-link>, 295-96 (<abbrev xmlns:xlink="http://www.w3.org/1999/xlink" xlink:title="cytochrome oxidase I" xlink:type="simple">COI</abbrev>), <ext-link xmlns:xlink="http://www.w3.org/1999/xlink" ext-link-type="gen" xlink:href="JN870509-11" xlink:type="simple">JN870509-11</ext-link>, 466 (cyt <italic>b</italic>), <ext-link xmlns:xlink="http://www.w3.org/1999/xlink" ext-link-type="gen" xlink:href="JN870630-31" xlink:type="simple">JN870630-31</ext-link>, 64-65 (<italic>wingless</italic>; not included in this work), <ext-link xmlns:xlink="http://www.w3.org/1999/xlink" ext-link-type="gen" xlink:href="KC822056-57" xlink:type="simple">KC822056-57</ext-link> (EF-1alpha; not included in this work).</p></tp:treatment-sec><tp:treatment-sec><!--Section generated to contain objects referenced in tp:taxon-treatment.--><fig id="F6" position="float" orientation="portrait"><label>Figures 20–23.</label><caption><p>
          <italic><tp:taxon-name><tp:taxon-name-part taxon-name-part-type="genus">Sergey</tp:taxon-name-part> <tp:taxon-name-part taxon-name-part-type="species">tzeltal</tp:taxon-name-part></tp:taxon-name></italic> sp. n.; <bold>20</bold> habitus of female in lateral view <bold>21</bold> head in anterior view <bold>22</bold> head and mesosoma in dorsal view <bold>23</bold> head an mesosoma in lateral view.</p></caption><graphic xmlns:xlink="http://www.w3.org/1999/xlink" xlink:href="zookeys-589-143-g006.jpg" position="float" orientation="portrait" xlink:type="simple" id="oo_88889.jpg"/></fig><fig id="F7" position="float" orientation="portrait"><label>Figures 24–29.</label><caption><p>
          <italic><tp:taxon-name><tp:taxon-name-part taxon-name-part-type="genus">Sergey</tp:taxon-name-part> <tp:taxon-name-part taxon-name-part-type="species">tzeltal</tp:taxon-name-part></tp:taxon-name></italic> sp. n.; <bold>24</bold> antenna of female (Oaxaca) <bold>25</bold> antenna of male (Oaxaca) <bold>26</bold> antenna of female (Chiapas) <bold>27</bold> antenna of males (Chiapas) <bold>28</bold> fore and hind wings <bold>29</bold> metasoma in dorsal view.</p></caption><graphic xmlns:xlink="http://www.w3.org/1999/xlink" xlink:href="zookeys-589-143-g007.jpg" position="float" orientation="portrait" xlink:type="simple" id="oo_88890.jpg"/></fig></tp:treatment-sec></tp:taxon-treatment>
