# Supplementary material for: Sergey gen. n., a new doryctine genus from temperate forests of Mexico and Cuba (Hymenoptera, Braconidae)
Source: Zookeys. 2016 May 16;(589):143–64. doi: 10.3897/zookeys.589.8291 (PMC4926667; doi:10.3897/zookeys.589.8291)
Supplement: XML Treatment for Sergey tzotzil [file zookeys.589.8291-treatment5.xml]

<!DOCTYPE tp:taxon-treatment
  PUBLIC "-//TaxonX//DTD Taxonomic Treatment Publishing DTD v0 20100105//EN" "tax-treatment-NSO.dtd">
<tp:taxon-treatment xmlns:tp="http://www.plazi.org/taxpub"><tp:treatment-meta><kwd-group><label>Taxon classification</label><kwd><named-content content-type="kingdom">Animalia</named-content></kwd><kwd><named-content content-type="order">Hymenoptera</named-content></kwd><kwd><named-content content-type="family">Braconidae</named-content></kwd></kwd-group><mixed-citation publication-type="journal"><person-group><name><surname>Martínez</surname><given-names>Juan José</given-names></name><name><surname>Lázaro</surname><given-names>Rubi Nelsi Meza</given-names></name><name><surname>Pedraza-Lara</surname><given-names>Carlos</given-names></name><name><surname>Zaldívar-Riverón</surname><given-names>Alejandro</given-names></name></person-group><article-title><italic><tp:taxon-name><tp:taxon-name-part taxon-name-part-type="genus">Sergey</tp:taxon-name-part></tp:taxon-name></italic> gen. n., a new doryctine genus from temperate forests of Mexico and Cuba (<tp:taxon-name><tp:taxon-name-part taxon-name-part-type="order">Hymenoptera</tp:taxon-name-part></tp:taxon-name>, <tp:taxon-name><tp:taxon-name-part taxon-name-part-type="family">Braconidae</tp:taxon-name-part></tp:taxon-name>)</article-title><source>Zookeys</source><day>16</day><month>5</month><year>2016</year><volume>2016</volume><issue>589</issue><fpage>143</fpage><lpage>164</lpage><pub-id pub-id-type="doi">10.3897/zookeys.589.8291</pub-id></mixed-citation></tp:treatment-meta><tp:nomenclature><tp:taxon-name>
            <tp:taxon-name-part taxon-name-part-type="genus">Sergey</tp:taxon-name-part>
            <tp:taxon-name-part taxon-name-part-type="species">tzotzil</tp:taxon-name-part>
            <object-id xmlns:xlink="http://www.w3.org/1999/xlink" content-type="zoobank" xlink:type="simple">http://zoobank.org/7910978A-AFB7-41D2-B064-BBE99700B5E8</object-id>
          </tp:taxon-name><tp:taxon-authority>Martínez &amp; Zaldívar-Riverón</tp:taxon-authority><tp:taxon-status xmlns:xlink="http://www.w3.org/1999/xlink" xlink:type="simple">sp. n.</tp:taxon-status><xref ref-type="fig" rid="F8">Figs 30–35</xref><xref ref-type="fig" rid="F9">, 36–37</xref></tp:nomenclature><tp:treatment-sec sec-type="diagnosis"><title>Diagnosis.</title><p>See diagnosis of <italic><tp:taxon-name><tp:taxon-name-part taxon-name-part-type="genus">Sergey</tp:taxon-name-part> <tp:taxon-name-part taxon-name-part-type="species">tzeltal</tp:taxon-name-part></tp:taxon-name></italic>.</p></tp:treatment-sec><tp:treatment-sec sec-type="description"><title>Description.</title><p>Body length 3.7mm (Fig. <xref ref-type="fig" rid="F8">30</xref>), fore wing 3.2mm; ovipositor sheaths 2.3mm. <italic>Colour</italic>: head uniformly brown, antenna brown, gradually darkening towards apex, except for a light band composed of most of the 19<sup>th</sup> and the basal half of the 20<sup>th</sup> flagellomeres (Fig. <xref ref-type="fig" rid="F8">34</xref>). Mesosoma uniformly dark brown, except for a slightly lighter area on median area of mesoscutum. Metasoma brown. Legs light brown, except fore and middle coxae, trochanters and trochantelli and hind trochantellus which are pale yellow; hind coxa and apical three fourths of hind femur dark brown. Wings hyaline; pterostigma and veins brown. Ovipositor sheaths brown.</p><p>
            <italic>Head</italic>: in anterior view 0.9 times as high as wide (Fig. <xref ref-type="fig" rid="F8">31</xref>), and 0.6 times as long as wide in dorsal view (Fig. <xref ref-type="fig" rid="F8">32</xref>). Clypeus, face, frons and vertex smooth and shining; temple smooth (Fig. <xref ref-type="fig" rid="F8">33</xref>). Eye 1.3 times higher than wide. Malar space height/eye height <!--PageBreak-->ratio 0.4. Temple/eye length ratio (dorsal view) 0.6. Antenna with 25 flagellomeres, first flagellomere five times longer than wide and about as long as the second one.</p><p>
            <italic>Mesosoma</italic>: 2.1 times longer than wide (Fig. <xref ref-type="fig" rid="F8">35</xref>) and 2.0 times longer than high (Fig. <xref ref-type="fig" rid="F9">36</xref>). Pronotal groove wide, deep, and scrobiculate, pronotal carina distinct. Propleuron smooth. Mesoscutum slightly transverse, 0.7 times as long as wide. Mesoscutal <!--PageBreak-->lobes smooth, notauli deep and scrobiculate, obscured in an irregularly rugose median area before reaching the scuto-scutellar suture. Prescutellar sulcus with three distinct carinae. Scutellar disc smooth and triangular. Mesopleuron smooth. Precoxal sulcus, deep and scrobiculate, running along basal two-thirds of mesopleuron. Subalar sulcus deep and scrobiculate-rugose. Metanotum with a distinct median projection. Metapleuron entirely areolate rugose. Propodeum with two divergent carinae running fron median anterior edge delimiting two dorsolateral areas, these areas are mostly smooth, but turn rugose areolate near carinae; beyond these carinae the propodeum almost uniformly areolate-rugose.</p><p>
            <italic>Wings</italic>: Fore wing length 2.9 mm, length/width ratio 3.3; vein 1cu-a slightly postfurcal to vein 1M; veins 2RS/2M ratio 0.5.</p><p>
            <italic>Legs</italic>: Fore tibia with a row of spines. Hind coxa transversally striate dorsally, smooth ventrally, with a distinct basoventral tubercle.</p><p>
            <italic>Metasoma</italic>: Basal sternal plate/length of first tergum 0.6. First metasomal tergite 2.1 times longer than apically wide (Fig. <xref ref-type="fig" rid="F9">37</xref>). Second median tergite longitudinally costate on basal three fourths, smooth apically. Suture between second and third median tergites almost straight. Remaining terga smooth and polished. Ovipositor length 2.4 mm, 1.1 times as long as metasoma.</p><fig id="F9" position="float" orientation="portrait"><label>Figures 36–37.</label><caption><p>
          <italic><tp:taxon-name><tp:taxon-name-part taxon-name-part-type="genus">Sergey</tp:taxon-name-part> <tp:taxon-name-part taxon-name-part-type="species">tzotzil</tp:taxon-name-part></tp:taxon-name></italic> sp. n.; <bold>36</bold> mesosoma in lateral view <bold>37</bold> metasoma in dorsal view.</p></caption><graphic xmlns:xlink="http://www.w3.org/1999/xlink" xlink:href="zookeys-589-143-g009.jpg" position="float" orientation="portrait" xlink:type="simple" id="oo_88892.jpg"/></fig><p>
            <bold>Males.</bold> Similar to female, slightly smaller and with antenna uniformly brown.</p></tp:treatment-sec><tp:treatment-sec sec-type="distribution"><title>Distribution.</title><p>Known only from the type locality in El Triunfo, Chiapas, Mexico.</p></tp:treatment-sec><tp:treatment-sec sec-type="biology"><title>Biology.</title><p>Unknown.</p></tp:treatment-sec><tp:treatment-sec sec-type="comments"><title>Comments.</title><p>This species and <italic><tp:taxon-name><tp:taxon-name-part taxon-name-part-type="genus">Sergey</tp:taxon-name-part> <tp:taxon-name-part taxon-name-part-type="species">tzeltal</tp:taxon-name-part></tp:taxon-name></italic> were collected in the same locality in Chiapas.</p></tp:treatment-sec><tp:treatment-sec sec-type="etymology"><title>Etymology.</title><p>The name of this species refers to the Tzotzil ethnic group, descendant from the Mayans, who inhabits the Altos, a mountain region located in central Chiapas.</p></tp:treatment-sec><tp:treatment-sec sec-type="material"><title>Material examined.</title><p>
            <italic>Holotype</italic> (<named-content xmlns:xlink="http://www.w3.org/1999/xlink" content-type="dwc:institutional_code" xlink:type="simple">CNIN</named-content>): female, Mexico, Chiapas, Mpo. Albino Corzo, Reserva el Triunfo, <named-content xmlns:xlink="http://www.w3.org/1999/xlink" content-type="dwc:verbatimCoordinates" xlink:type="simple"><named-content content-type="geo-json" specific-use="{&#34;type&#34;:&#34;Point&#34;,&#34;coordinates&#34;:[-92.811167,15.657133]}" xlink:type="simple">15°39.428N, 92°48.67W</named-content></named-content>, YPT, 16/XI/2001, Kovarik col., DNA voucher number CNIN717, GenBank accession nos. <ext-link xmlns:xlink="http://www.w3.org/1999/xlink" ext-link-type="gen" xlink:href="KC821999" xlink:type="simple">KC821999</ext-link> (<abbrev xmlns:xlink="http://www.w3.org/1999/xlink" xlink:title="cytochrome oxidase I" xlink:type="simple">COI</abbrev>), <ext-link xmlns:xlink="http://www.w3.org/1999/xlink" ext-link-type="gen" xlink:href="KC822259" xlink:type="simple">KC822259</ext-link> (cyt <italic>b</italic>), <ext-link xmlns:xlink="http://www.w3.org/1999/xlink" ext-link-type="gen" xlink:href="KX074199" xlink:type="simple">KX074199</ext-link> (28S), <ext-link xmlns:xlink="http://www.w3.org/1999/xlink" ext-link-type="gen" xlink:href="KC822124" xlink:type="simple">KC822124</ext-link> (wingless, not included in this work), <ext-link xmlns:xlink="http://www.w3.org/1999/xlink" ext-link-type="gen" xlink:href="KC822080" xlink:type="simple">KC822080</ext-link> (EF-1alpha; not included in this work). Paratype (<named-content xmlns:xlink="http://www.w3.org/1999/xlink" content-type="dwc:institutional_code" xlink:type="simple">CNIN</named-content>): one male, same data as holotype; DNA voucher number, CNIN716, DNA voucher nos. <ext-link xmlns:xlink="http://www.w3.org/1999/xlink" ext-link-type="gen" xlink:href="KC821998" xlink:type="simple">KC821998</ext-link> (<abbrev xmlns:xlink="http://www.w3.org/1999/xlink" xlink:title="cytochrome oxidase I" xlink:type="simple">COI</abbrev>), <ext-link xmlns:xlink="http://www.w3.org/1999/xlink" ext-link-type="gen" xlink:href="KC822258" xlink:type="simple">KC822258</ext-link> (cyt <italic>b</italic>), <ext-link xmlns:xlink="http://www.w3.org/1999/xlink" ext-link-type="gen" xlink:href="KX074198" xlink:type="simple">KX074198</ext-link> (28S), <ext-link xmlns:xlink="http://www.w3.org/1999/xlink" ext-link-type="gen" xlink:href="KC822123" xlink:type="simple">KC822123</ext-link> (<italic>wingless</italic>, not included in this work), <ext-link xmlns:xlink="http://www.w3.org/1999/xlink" ext-link-type="gen" xlink:href="KC822079" xlink:type="simple">KC822079</ext-link> (EF-1alpha; not included in this work).</p></tp:treatment-sec><tp:treatment-sec sec-type="Gene genealogies"><title>Gene genealogies.</title><p>Intraspecific corrected genetic divergences varied from 0 to 2.1 (excluding CNIN573), 0.27 to 3.18 and 0 to 0.33% for <abbrev xmlns:xlink="http://www.w3.org/1999/xlink" xlink:title="cytochrome oxidase I" xlink:type="simple">COI</abbrev>, cyt <italic>b</italic> and 28S, respectively. Interspecific distances within <italic><tp:taxon-name><tp:taxon-name-part taxon-name-part-type="genus">Sergey</tp:taxon-name-part></tp:taxon-name></italic> on the other hand ranged from 7.99 to 15.28, 12.64 to 13.6 and 0.17 to 0.5% for <abbrev xmlns:xlink="http://www.w3.org/1999/xlink" xlink:title="cytochrome oxidase I" xlink:type="simple">COI</abbrev>, cyt <italic>b</italic> and 28S, respectively.</p><p>The Bayesian phylograms derived from the separate <abbrev xmlns:xlink="http://www.w3.org/1999/xlink" xlink:title="cytochrome oxidase I" xlink:type="simple">COI</abbrev> and cyt <italic>b</italic> analyses are included in the Figure <xref ref-type="fig" rid="F10">38</xref>. The <abbrev xmlns:xlink="http://www.w3.org/1999/xlink" xlink:title="cytochrome oxidase I" xlink:type="simple">COI</abbrev> bayesian phylogram significantly supported the monophyly of the three described species. <italic><tp:taxon-name><tp:taxon-name-part taxon-name-part-type="genus">Sergey</tp:taxon-name-part> <tp:taxon-name-part taxon-name-part-type="species">coahuilensis</tp:taxon-name-part></tp:taxon-name></italic> was recovered as sister to <italic><tp:taxon-name><tp:taxon-name-part taxon-name-part-type="genus">Heterospilus</tp:taxon-name-part></tp:taxon-name></italic> but without statistical support (PP = 0.5). A clade with the remaining species of <italic><tp:taxon-name><tp:taxon-name-part taxon-name-part-type="genus">Sergey</tp:taxon-name-part></tp:taxon-name></italic> (PP = 0.5) recovered <italic><tp:taxon-name><tp:taxon-name-part taxon-name-part-type="genus">Sergey</tp:taxon-name-part> <tp:taxon-name-part taxon-name-part-type="species">cubaensis</tp:taxon-name-part></tp:taxon-name></italic> from Cuba (PP = 0.5) as sister to a <italic><tp:taxon-name><tp:taxon-name-part taxon-name-part-type="genus">Sergey</tp:taxon-name-part> <tp:taxon-name-part taxon-name-part-type="species">tzotzil</tp:taxon-name-part></tp:taxon-name></italic> (Chiapas) + <italic><tp:taxon-name><tp:taxon-name-part taxon-name-part-type="genus">Sergey</tp:taxon-name-part> <tp:taxon-name-part taxon-name-part-type="species">tzeltal</tp:taxon-name-part></tp:taxon-name></italic> (Chiapas and Oaxaca) clade (PP = 1.0). Within <italic><tp:taxon-name><tp:taxon-name-part taxon-name-part-type="genus">Sergey</tp:taxon-name-part> <tp:taxon-name-part taxon-name-part-type="species">tzeltal</tp:taxon-name-part></tp:taxon-name></italic>, <!--PageBreak-->there were three non-significantly supported, subclades, two of which were composed of specimens from Comaltepec, Oaxaca, but with one of them being more closely related to the subclade containing the specimens from El Triunfo, Chiapas.</p><fig id="F10" position="float" orientation="portrait"><label>Figure 38.</label><caption><p>Bayesian phylograms showing the relationships recovered by the separate <abbrev xmlns:xlink="http://www.w3.org/1999/xlink" xlink:title="cytochrome oxidase I" xlink:type="simple">COI</abbrev> and cyt <italic>b</italic> analyses. Black circles near branches indicate clades supported by posterior probabilities ≥ 95%; hollow circles near branches indicate clades supported by posterior probabilities ≥ 90 and ≤ 94%.</p></caption><graphic xmlns:xlink="http://www.w3.org/1999/xlink" xlink:href="zookeys-589-143-g010.jpg" position="float" orientation="portrait" xlink:type="simple" id="oo_88893.jpg"/></fig><p>The bayesian phylogram derived from the cyt <italic>b</italic> sequences yielded similar relationships with the <abbrev xmlns:xlink="http://www.w3.org/1999/xlink" xlink:title="cytochrome oxidase I" xlink:type="simple">COI</abbrev> topology. Again, some of the specimens of <italic><tp:taxon-name><tp:taxon-name-part taxon-name-part-type="genus">Sergey</tp:taxon-name-part> <tp:taxon-name-part taxon-name-part-type="species">tzeltal</tp:taxon-name-part></tp:taxon-name></italic> from Comaltepec, Oaxaca were more closely related to the ones from El Triunfo, Chiapas (PP = 0.6) than with the remaining specimens from the same locality. The 28S tree was largely unresolved (phylogram not shown), with the sequenced specimens <italic><tp:taxon-name><tp:taxon-name-part taxon-name-part-type="genus">Sergey</tp:taxon-name-part> <tp:taxon-name-part taxon-name-part-type="species">tzeltal</tp:taxon-name-part></tp:taxon-name></italic> and <italic><tp:taxon-name><tp:taxon-name-part taxon-name-part-type="genus">Sergey</tp:taxon-name-part> <tp:taxon-name-part taxon-name-part-type="species">tzotzil</tp:taxon-name-part></tp:taxon-name></italic> grouped together (PP = 1.0). The reconstructed <abbrev xmlns:xlink="http://www.w3.org/1999/xlink" xlink:title="mitochondrial" xlink:type="simple">mt</abbrev> gene genealogies, together with the geographic provenance and morphological variation found in the specimens of <italic><tp:taxon-name><tp:taxon-name-part taxon-name-part-type="genus">Sergey</tp:taxon-name-part> <tp:taxon-name-part taxon-name-part-type="species">tzeltal</tp:taxon-name-part></tp:taxon-name></italic> from Oaxaca and Chiapas suggests that this taxon could consist of two sympatric, recently derived lineages in which there is incomplete lineage sorting or hybridization. Further morphological and genetic studies will help to confirm the taxonomic status of the populations of <italic><tp:taxon-name><tp:taxon-name-part taxon-name-part-type="genus">Sergey</tp:taxon-name-part> <tp:taxon-name-part taxon-name-part-type="species">tzeltal</tp:taxon-name-part></tp:taxon-name></italic> from the latter two Mexican regions.</p><!--PageBreak--></tp:treatment-sec><tp:treatment-sec><!--Section generated to contain objects referenced in tp:taxon-treatment.--><fig id="F8" position="float" orientation="portrait"><label>Figures 30–35.</label><caption><p>
          <italic><tp:taxon-name><tp:taxon-name-part taxon-name-part-type="genus">Sergey</tp:taxon-name-part> <tp:taxon-name-part taxon-name-part-type="species">tzotzil</tp:taxon-name-part></tp:taxon-name></italic> sp. n.; <bold>30</bold> habitus of female in dorsal view <bold>31</bold> head in anterior view <bold>32</bold> head in dorsal view <bold>33</bold> head in lateral view <bold>34</bold> female apical flagellomeres <bold>35</bold> mesosoma in dorsal view.</p></caption><graphic xmlns:xlink="http://www.w3.org/1999/xlink" xlink:href="zookeys-589-143-g008.jpg" position="float" orientation="portrait" xlink:type="simple" id="oo_88891.jpg"/></fig></tp:treatment-sec></tp:taxon-treatment>
